# Supplementary material for: Using of Essential Oils and Plant Extracts against Pseudomonas savastanoi pv. glycinea and Curtobacterium flaccumfaciens pv. flaccumfaciens on Soybean
Source: Plants (Basel). 2022 Nov 5;11(21):2989. doi: 10.3390/plants11212989 (PMC9655289; doi:10.3390/plants11212989)
Supplement: Supplementary file 1 [file plants-11-02989-s001.zip]

Archive with 1 entries (1 files):
- plants-1978933-supplementary.pdf
